# Supplementary material for: Prognostic impact of PDGFRA gain/amplification and MGMT promoter methylation status in patients with IDH wild-type glioblastoma
Source: Neurooncol Adv. 2022 Jun 21;4(1):vdac097. doi: 10.1093/noajnl/vdac097 (PMC9332894; doi:10.1093/noajnl/vdac097)
Supplement: vdac097_suppl_Supplementary_Material [file vdac097_suppl_supplementary_material.zip]

Archive with 6 entries (6 files):
- Supplementary table 2.docx
- Supplementary figure 1.pptx
- Supplementary figure 2.pptx
- supplementary figure 3.pptx
- Supplementary figure 4.pptx
- Supplementary table 1.docx
